# Supplementary material for: Coping strategies of psychiatrists and psychiatry trainees following patient suicide and suicide attempt: A national cross-sectional study in Saudi Arabia
Source: PLoS One. 2024 Mar 7;19(3):e0300004. doi: 10.1371/journal.pone.0300004 (PMC10919647; doi:10.1371/journal.pone.0300004)
Supplement: S1 Data — (XLSX) [file pone.0300004.s001.xlsx]

## Sheet: Form Responses 1
Timestamp	Gender:	Age:	Nationality:	Role of practice:	How many years have you been practicing psychiatry?	Subspecialty (if any):	Place of work (in Saudi Arabia):	Workplace setting:	Have you ever taken care of a patient who died either by confirmed suicide or suspected suicide?	Did (or do) you have any patient who has made a serious suicide attempt, which ended up with permanent damage/disability? (e.g. Facial disfigurement, fractures, etc.)	How many of your patients have committed suicide or suspected suicide?	How long ago was the last suicide?	How many were in Saudi Arabia?	How many were Saudis?	1- Gender of that patient	2- Age of that patient	3- The patient setting was an ... ( in the last time you saw the patient )	4- Nationality of that patient	5- History of previous attempt/s	6- Method of suicide:	7- What was the quality of your relationship with the patient:	8- How long have you KNOWN the patient?	9- How many times did you see the patient in the LAST THREE months prior to death?	10- When did the LAST consultation take place?	11- Did the patient have a (known/identified) psychiatric diagnosis? (You can choose more than one)	12- Was suicide risk has been taken into account in clinical counseling?	1. What were your emotional reactions after you have known about the suicide? (You can choose more than one)	For how long did these negative emotions last?	(*Please, read the instructions above carefully). 1- Any reminder brought back feelings about?	2- I had trouble falling asleep.	3- I had trouble staying asleep	4- Other things kept making me think about it.	5- I felt irritable and angry.	6- I avoided letting myself get upset when I thought about it or was reminded of it.	7- I thought about it when I didn’t mean to.	8- I felt as if it hadn’t happened or wasn’t real.	9- I stayed away from reminders about it.	10- Pictures about it popped into my mind.	11- I was jumpy and easily startled.	12- I tried not to think about it.	13- I was aware that I still had a lot of feelings about it, but I didn’t deal with them.	14- My feelings about it were kind of numb.	15- I found myself acting or feeling as though I was back at that time	16- I had waves of strong feelings about it.	17- I tried to remove it from my memory.	18- I had trouble concentrating.	19- Reminders of it caused me to have physical reactions, such as sweating, trouble breathing, nausea, or a pounding heart.	20- I had dreams about it.	21- I felt watchful or on-guard
2020-03-16 13:11:56	Male	50	British	Consultant.	22	Adult psychiatry.	East (Eastern Province).	Private sector.	Yes		1	20 years ago	0	0	Female	30	Inpatient setting.	British	No	Jumping from height.	Similar to relationships with other patients.	First consultations.	None, saw patient for first time as a consult in maternity ward	1 to 2 days prior to death.	Depressive disorders., Pos	Yes	Shock, Sadness, Nervousness	1 week to 1 month.	A little Bit	A little Bit	A little Bit	A little Bit	Not at All	Moderately	A little Bit	Not at All	Not at All	A little Bit	Not at All	A little Bit	Not at All	Not at All	Not at All	Not at All	Not at All	Not at All	Not at All	Not at All	Not at All
2020-03-29 18:17:58	Male	38	Egypt	Specialist.	14	None	West (Makkah - Madinah - Tabuk).	Government sector.	No	No
2020-03-29 21:13:10	Male	65	Egypt	Specialist.	35	None	Central (Riyadh - Qassim).	Private sector.	No	No
2020-03-30 09:03:42	Male	47	Egypt	Specialist.	17	None	Central (Riyadh - Qassim).	Government sector.	Yes		2	Between 9 to less than 12 months.	2	2	Male	37	Outpatient setting.	Saudi	No	Poisoning/medication overdose.	Similar to relationships with other patients.	1 to 3 Months.	3 consultations	More than 1 week to 1 month prior to death.	Depressive disorders., Substance-related disorders.	Yes	Shock, Sadness, Fear	1 week to 1 month.	Quite A Bit	Moderately	Moderately	Quite A Bit	Quite A Bit	A little Bit	Extremely	A little Bit	Not at All	Moderately	Not at All	Not at All	Not at All	A little Bit	A little Bit	Quite A Bit	Not at All	Not at All	A little Bit	Not at All	Quite A Bit
2020-04-03 13:28:34	Male	38	Egypt	Specialist.	10	Addiction.	South (Bahah - Jizan - Asir - Najran).	Government sector.	Yes		3	Less than 3 month.	3	3	Male	27	Inpatient setting.	Saudi	Yes	Hanging.	Similar to relationships with other patients.	More than 1 year.	More than 4 consultations	More than 1 month to 3 months prior to death.	Bipolar disorders., Substance-related disorders.	Yes	Sadness	Less than 1 week.	Moderately	Not at All	Not at All	Moderately	A little Bit	A little Bit	Moderately	Moderately	A little Bit	Moderately	Moderately	A little Bit	Not at All	Not at All	A little Bit	Not at All	A little Bit	A little Bit	A little Bit	Not at All	Not at All
2020-03-17 00:43:41	Male	51	Egypt	Consultant.	25	None	Central (Riyadh - Qassim).	Government sector.	No	No
2020-04-10 07:32:12	Male	40	Egypt	Specialist.	15	Adult psychiatry.	East (Eastern Province).	Government sector.	No	No
2020-03-06 11:03:08	Male	45	Egyptian	Consultant.	15	Adult psychiatry.	North (Northern Borders - Jawf - Ha'il).	Government sector.	No	No
2020-03-29 16:13:33	Male	42	egyptian	Consultant.	16	None	South (Bahah - Jizan - Asir - Najran).	Government sector.	No	Yes
2020-03-01 15:39:49	Male	37	Egyptian	Consultant.	12	None	South (Bahah - Jizan - Asir - Najran).	Government sector.	Yes		1	About 3 years ago	1	0	Male	30	Outpatient setting.	Egyptian	Yes	I don’t know.	Closer than with other patients.	4 months to 1 year.	Unknown	Unknown.	Depressive disorders., Unknown.	Yes	Shock, Guilt, Sadness	More than 6 months.	Moderately	Not at All	Not at All	Moderately	A little Bit	A little Bit	Moderately	Not at All	Not at All	A little Bit	Not at All	A little Bit	Moderately	Not at All	Not at All	Extremely	Not at All	Not at All	Not at All	Not at All	Not at All
2020-03-29 21:07:00	Male	49	EGYPTIAN	Consultant.	24	Addiction.	West (Makkah - Madinah - Tabuk).	Government sector.	Yes		1	8 YEARS	1	1	Male	42	Inpatient setting.	Saudi	No	Jumping from height.	Similar to relationships with other patients.	Less than 1 month.	More than 4 consultations	1 to 2 days prior to death.	OBSESSIVE COMPULSIVE DISORDER	Yes	Fear, Helplessness	More than 1 month to 3 months.	Moderately	Not at All	Not at All	Moderately	A little Bit	Moderately	A little Bit	A little Bit	Not at All	Not at All	Not at All	Not at All	A little Bit	A little Bit	A little Bit	Moderately	Not at All	Not at All	Not at All	Not at All	A little Bit
2020-03-29 21:49:49	Male	49	Egyptian	Consultant.	20	Adult psychiatry.	West (Makkah - Madinah - Tabuk).	Government sector.	Yes		10	2 yesrs	4	4	Male	40	Outpatient setting.	Saudi	Yes	Cutting.	Closer than with other patients.	Unknown	3 consultations	3 to 7 days prior to death.	Depressive disorders.	Yes	Shock, Guilt, Sadness	1 week to 1 month.	Moderately	Not at All	Not at All	Moderately	A little Bit	A little Bit	A little Bit	Moderately	Moderately	A little Bit	Not at All	Not at All	A little Bit	Not at All	Moderately	A little Bit	Not at All	Not at All	Not at All	Not at All	Not at All
2020-03-29 21:49:59	Male	49	Egyptian	Consultant.	20	Adult psychiatry.	West (Makkah - Madinah - Tabuk).	Government sector.	Yes		10	2 yesrs	4	4	Male	40	Outpatient setting.	Saudi	Yes	Cutting.	Closer than with other patients.	First consultations.	3 consultations	3 to 7 days prior to death.	Depressive disorders.	Yes	Shock, Guilt, Sadness	1 week to 1 month.	Moderately	Not at All	Not at All	Moderately	A little Bit	A little Bit	A little Bit	Moderately	Moderately	A little Bit	Not at All	Not at All	A little Bit	Not at All	Moderately	A little Bit	Not at All	Not at All	Not at All	Not at All	Not at All
2020-03-31 10:30:30	Male	50	Egyptian	Consultant.	24	Adult psychiatry.	South (Bahah - Jizan - Asir - Najran).	Government sector.	Yes		8	2 years	3	3	Female	17	Outpatient setting.	Egyptian	Yes	Jumping from height.	Closer than with other patients.	More than 1 year.	Non	More than 3 months	Schizophrenia.	Yes	Sadness	More than 6 months.	Not at All	Not at All	Not at All	Not at All	Not at All	Moderately	Not at All	Moderately	Not at All	Not at All	Not at All	Not at All	Not at All	Not at All	Not at All	Not at All	Not at All	Not at All	Not at All	Not at All	Not at All
2020-03-29 15:40:04	Male	42	Egyptian	Service resident (not under training).	15	Adult psychiatry.	North (Northern Borders - Jawf - Ha'il).	Government sector.	No	No
2020-03-01 14:38:03	Male	42	Egyptian	Service resident (not under training).	15	Addiction.	East (Eastern Province).	Government sector.	Yes		1	2years	0	0	Male	38	Outpatient setting.	Egyptian	No	Jumping from height.	Closer than with other patients.	More than 1 year.	2 consultations	More than 1 month to 3 months prior to death.	Substance-related disorders.	No	Shock, Guilt, Sadness	1 week to 1 month.	Moderately	Moderately	Moderately	Quite A Bit	A little Bit	Quite A Bit	A little Bit	Not at All	A little Bit	Not at All	Not at All	A little Bit	Not at All	Not at All	A little Bit	Not at All	A little Bit	Not at All	Not at All	Not at All	Not at All
2020-03-01 19:02:09	Male	35	Egyptian	Specialist.	9	None	South (Bahah - Jizan - Asir - Najran).	Government sector.	No	No
2020-03-02 15:06:03	Male	47	Egyptian	Specialist.	11	None	West (Makkah - Madinah - Tabuk).	Government sector.	No	No
2020-03-05 09:22:46	Male	47	Egyptian	Specialist.	18	None	East (Eastern Province).	Government sector.	No	No
2020-03-15 11:40:47	Male	47	Egyptian	Specialist.	11	None	West (Makkah - Madinah - Tabuk).	Government sector.	No	No
2020-03-16 14:01:08	Male	35	Egyptian	Specialist.	9	None	South (Bahah - Jizan - Asir - Najran).	Government sector.	No	No
2020-03-31 18:51:22	Female	33	Egyptian	Specialist.	7	None	North (Northern Borders - Jawf - Ha'il).	Government sector.	No	No
2020-03-07 12:33:37	Male	37	Egyptian	Specialist.	12	None	West (Makkah - Madinah - Tabuk).	Government sector.	Yes		1	About 18 month ago	6	0	Male	19	Inpatient setting.	Yemen	Yes	Hanging.	Similar to relationships with other patients.	More than 1 year.	More than 4 consultations	Same day as death.	Borderline personality disorder., Psychotic disorder not otherwise specified + Intellectual disability	Yes	Shock, Sadness, Offended	1 week to 1 month.	Moderately	A little Bit	A little Bit	Moderately	A little Bit	Not at All	A little Bit	Not at All	Moderately	A little Bit	Not at All	A little Bit	Not at All	Not at All	Not at All	Not at All	Not at All	Not at All	A little Bit	Not at All	Not at All
2020-03-29 17:06:49	Male	35	Egyptian	Specialist.	10	Adult psychiatry.	Central (Riyadh - Qassim).	Government sector.	Yes		2	Since 3 years	0	0	Female	37	Outpatient setting.	Egyptian	Yes	Jumping from height.	Closer than with other patients.	4 months to 1 year.	2 consultations	More than 1 week to 1 month prior to death.	Depressive disorders.	Yes	Shock, Sadness	1 week to 1 month.	A little Bit	Not at All	Not at All	Moderately	A little Bit	Quite A Bit	Not at All	Not at All	A little Bit	Moderately	A little Bit	Moderately	Moderately	Not at All	Moderately	Extremely	Not at All	Not at All	A little Bit	Not at All	Not at All
2020-03-30 00:57:58	Male	46	Egyptian	Specialist.	14	None	West (Makkah - Madinah - Tabuk).	Private sector.	Yes		2	3 years	0	0	Male	45	Outpatient setting.	Egyptian	No	Jumping from height.	Similar to relationships with other patients.	First consultations.	1 consultation	Same day as death.	Depressive disorders.	Yes	Sadness	1 week to 1 month.	Moderately	Moderately	Moderately	Moderately	Moderately	Moderately	Moderately	Moderately	Moderately	Moderately	Moderately	Moderately	Moderately	Moderately	Moderately	Moderately	Moderately	Moderately	Moderately	Moderately	Moderately
2020-03-02 17:35:01	Female	44	Egyptian	Consultant.	20	Adult psychiatry.	East (Eastern Province).	Private sector.	No	Yes
2020-04-14 08:56:14	Female	39	Egyptian	Consultant.	15	None	West (Makkah - Madinah - Tabuk).	Government sector.	No	No
2020-05-11 23:34:04	Male	39	Egyptian	Consultant.	15	Adult psychiatry.	South (Bahah - Jizan - Asir - Najran).	Government sector.	No	No
2020-03-30 21:09:00	Male	45	Egyptian	Service resident (not under training).	15	None	South (Bahah - Jizan - Asir - Najran).	Government sector.	Yes		3	3 years	3	3	Male	40	Inpatient setting.	Saudi	No	Hanging.	Similar to relationships with other patients.	More than 1 year.	2 consultations	More than 1 month to 3 months prior to death.	Bipolar disorders.	Yes	Sadness	1 week to 1 month.	A little Bit	A little Bit	Not at All	Not at All	Not at All	Not at All	Not at All	Not at All	Not at All	A little Bit	Not at All	Not at All	Not at All	Not at All	Not at All	Not at All	Not at All	Not at All	Not at All	Not at All	Not at All
2020-03-01 20:12:38	Female	45	Egyptian	Specialist.	15	Adult psychiatry.	Central (Riyadh - Qassim).	Government sector.	No	Yes
2020-03-15 11:02:30	Female	33	Egyptian	Specialist.	9	Adult psychiatry.	North (Northern Borders - Jawf - Ha'il).	Government sector.	No	No
2020-03-29 19:51:41	Male	44	Egyptian	Specialist.	18	Addiction.	East (Eastern Province).	Government sector.	No	Yes
2020-03-29 17:13:35	Male	46	Egyptian	Specialist.	10	Adult psychiatry.	West (Makkah - Madinah - Tabuk).	Government sector.	Yes		4	Between 3 to less than 9 months.	2	2	Male	30	Outpatient setting.	Saudi	No	Hanging.	Similar to relationships with other patients.	4 months to 1 year.	1 consultation	More than 1 month to 3 months prior to death.	Depressive disorders.	I don’t know	Sadness	Less than 1 week.	Moderately	Not at All	A little Bit	A little Bit	Not at All	Moderately	Quite A Bit	A little Bit	Moderately	A little Bit	Not at All	A little Bit	Quite A Bit	A little Bit	A little Bit	A little Bit	Moderately	Not at All	Not at All	Not at All	A little Bit
2020-03-29 18:29:00	Male	40	Egyptian	Specialist.	14	None	West (Makkah - Madinah - Tabuk).	Government sector.	Yes		4	One year ago	3	3	Male	40	Outpatient setting.	Saudi	No	Cutting.	Closer than with other patients.	More than 1 year.	2 consultations	1 to 2 days prior to death.	Depressive disorders., Ocd	Yes	Sadness, Helplessness	1 week to 1 month.	A little Bit	Not at All	Not at All	A little Bit	Not at All	A little Bit	A little Bit	Not at All	Not at All	Not at All	Not at All	A little Bit	A little Bit	Not at All	Moderately	Moderately	A little Bit	Not at All	Not at All	Not at All	Not at All
2020-03-29 18:29:10	Male	40	Egyptian	Specialist.	14	None	West (Makkah - Madinah - Tabuk).	Government sector.	Yes		4	One year ago	3	3	Male	40	Outpatient setting.	Saudi	No	Cutting.	Closer than with other patients.	More than 1 year.	2 consultations	1 to 2 days prior to death.	Depressive disorders., Ocd	Yes	Sadness, Helplessness	1 week to 1 month.	A little Bit	Not at All	Not at All	A little Bit	Not at All	A little Bit	A little Bit	Not at All	Not at All	Not at All	Not at All	A little Bit	A little Bit	Not at All	Moderately	Moderately	A little Bit	Not at All	Not at All	Not at All	Not at All
2020-03-29 16:53:09	Male	57	egyption	Service resident (not under training).	27	Addiction.	Central (Riyadh - Qassim).	Government sector.	No	No
2020-03-29 17:50:29	Male	37	Egyption	Specialist.	9	Adult psychiatry.	North (Northern Borders - Jawf - Ha'il).	Government sector.	Yes		1	Between 9 to less than 12 months.	1	1	Female	30	Emergency department setting.	Saudi	No	Drowning.	Similar to relationships with other patients.	More than 1 year.	1 consultation	1 to 2 days prior to death.	Schizophrenia.	Yes	Sadness	Less than 1 week.	A little Bit	Not at All	Not at All	Not at All	Not at All	Not at All	Not at All	Not at All	Not at All	Not at All	Not at All	Not at All	Not at All	Not at All	Not at All	Not at All	Not at All	Not at All	Not at All	Not at All	Not at All
2020-03-01 14:26:46	Male	50	Foreign	Specialist.	10	None	South (Bahah - Jizan - Asir - Najran).	Government sector.	Yes		0	Between 3 to less than 9 months.	3	0	Male	50	Inpatient setting.	Egyptian	Yes	Hanging.	Similar to relationships with other patients.	Less than 1 month.	1 consultation	More than 1 week to 1 month prior to death.	Depressive disorders.	Yes	Shock	More than 1 month to 3 months.	Moderately	A little Bit	A little Bit	Not at All	Not at All	Not at All	Not at All	Not at All	Not at All	Not at All	Moderately	Moderately	A little Bit	Not at All	Not at All	Not at All	A little Bit	A little Bit	Not at All	A little Bit	Not at All
2020-03-30 12:42:28	Male	46	Indian	Service resident (not under training).	14	Adult psychiatry.	West (Makkah - Madinah - Tabuk).	Government sector.	Yes		1	10 years	1	1	Male	38	Emergency department setting.	Saudi	No	Jumping from height.	Similar to relationships with other patients.	More than 1 year.	1 consultation	1 to 2 days prior to death.	Schizophrenia.	Yes	Shock	Less than 1 week.	A little Bit	A little Bit	A little Bit	A little Bit	Not at All	A little Bit	A little Bit	Not at All	Not at All	Not at All	Not at All	Not at All	Not at All	Not at All	Not at All	A little Bit	Not at All	A little Bit	Not at All	Not at All	Not at All
2020-03-04 15:53:53	Male	59	Jordanian	Consultant.	30	None	West (Makkah - Madinah - Tabuk).	Government sector.	Yes		5	2 years ago	1	1	Female	25	Emergency department setting.	Saudi	No	Jumping from height.	Similar to relationships with other patients.	4 months to 1 year	2 consultations	More than 1 month to 3 months prior to death.	Bipolar disorders., Borderline personality disorder.	Yes	Sadness, Emotional numbness	Less than 1 week.	A little Bit	A little Bit	A little Bit	A little Bit	A little Bit	Quite A Bit	A little Bit	Quite A Bit	Moderately	A little Bit	Not at All	Quite A Bit	Moderately	A little Bit	A little Bit	A little Bit	A little Bit	A little Bit	Not at All	Not at All	Not at All
2020-03-04 15:54:09	Male	59	Jordanian	Consultant.	30	None	West (Makkah - Madinah - Tabuk).	Government sector.	Yes		5	2 years ago	1	1	Female	25	Emergency department setting.	Saudi	No	Jumping from height.	Similar to relationships with other patients.	First consultations.	2 consultations	More than 1 month to 3 months prior to death.	Bipolar disorders., Borderline personality disorder.	Yes	Sadness, Emotional numbness	Less than 1 week.	A little Bit	A little Bit	A little Bit	A little Bit	A little Bit	Quite A Bit	A little Bit	Quite A Bit	Moderately	A little Bit	Not at All	Quite A Bit	Moderately	A little Bit	A little Bit	A little Bit	A little Bit	A little Bit	Not at All	Not at All	Not at All
2020-03-04 15:54:25	Male	59	Jordanian	Consultant.	30	None	West (Makkah - Madinah - Tabuk).	Government sector.	Yes		5	2 years ago	1	1	Female	25	Emergency department setting.	Saudi	No	Jumping from height.	Similar to relationships with other patients.	First consultations.	2 consultations	More than 1 month to 3 months prior to death.	Bipolar disorders., Borderline personality disorder.	Yes	Sadness, Emotional numbness	Less than 1 week.	A little Bit	A little Bit	A little Bit	A little Bit	A little Bit	Quite A Bit	A little Bit	Quite A Bit	Moderately	A little Bit	Not at All	Quite A Bit	Moderately	A little Bit	A little Bit	A little Bit	A little Bit	A little Bit	Not at All	Not at All	Not at All
2020-03-30 13:06:44	Male	35	Jordanian	Consultant.	10	Adult psychiatry.	Central (Riyadh - Qassim).	Private sector.	Yes		30	Between 3 to less than 9 months.	10	6	Male	25	Outpatient setting.	Saudi	Yes	Hanging.	Similar to relationships with other patients.	More than 1 year.	3 consultations	More than 1 week to 1 month prior to death.	Depressive disorders.	Yes	Anger, Sadness	More than 1 month to 3 months.	A little Bit	A little Bit	Moderately	Quite A Bit	Moderately	Moderately	Moderately	Moderately	A little Bit	A little Bit	A little Bit	Moderately	Moderately	Moderately	Moderately	Extremely	Moderately	Quite A Bit	A little Bit	A little Bit	Moderately
2020-03-15 10:41:48	Male	60	Jordanian	Consultant.	25	Adult psychiatry.	South (Bahah - Jizan - Asir - Najran).	Government sector.	Yes		1	More than 11	1	1	Male	26	Outpatient setting.	Saudi	No	Firearm (Gun-related).	Similar to relationships with other patients.	Less than 1 month.	No consultation done in this period	more than 6 months	Schizophrenia.	Yes	Shock, Anger, Sadness, Nervousness	Less than 1 week.	Moderately	Not at All	Not at All	A little Bit	A little Bit	A little Bit	A little Bit	Not at All	Not at All	A little Bit	Not at All	A little Bit	A little Bit	Moderately	Not at All	A little Bit	A little Bit	Not at All	Not at All	Not at All	Not at All
2020-03-29 18:47:37	Male	43	nigeria	Specialist.	14	None	North (Northern Borders - Jawf - Ha'il).	Government sector.	No	No
2020-03-29 18:15:58	Male	58	none Saudi	Consultant.	14	None	North (Northern Borders - Jawf - Ha'il).	Government sector.	Yes		1	5 years ago	0	0	Female	26	Inpatient setting.	non Saudi	Yes	Poisoning/medication overdose.	Closer than with other patients.	4 months to 1 year.	3 consultations	More than 1 week to 1 month prior to death.	Depressive disorders.	Yes	Shock, Sadness	1 week to 1 month.	A little Bit	A little Bit	A little Bit	A little Bit	A little Bit	A little Bit	A little Bit	A little Bit	Quite A Bit	A little Bit	Not at All	Quite A Bit	A little Bit	A little Bit	Not at All	Not at All	Quite A Bit	Not at All	Not at All	Not at All	Not at All
2020-03-31 07:24:54	Female	40	Pakistan	Specialist.	10	None	Central (Riyadh - Qassim).	Government sector.	No	No
2020-03-03 08:25:16	Female	41	Pakistani	Consultant.	8	Adult psychiatry.	Central (Riyadh - Qassim).	Government sector.	No	No
2020-03-29 16:15:29	Male	48	Pakistani	Consultant.	19	General Psychiatrist	South (Bahah - Jizan - Asir - Najran).	Government sector.	Yes		3	3 years	0	0	Male	38	Inpatient setting.	Pakistani	No	Cutting.	Just took over . As he was primarly case of other psychiatrist whom I relieved on posting	First consultations.	As it was with in 3 days of interaction and taking charge	1 to 2 days prior to death.	Depressive disorders.	I don’t know	Surprise	I didn’t have any negative emotions.	A little Bit	Not at All	Not at All	A little Bit	Not at All	Not at All	Not at All	Not at All	Not at All	A little Bit	Not at All	Not at All	Not at All	Not at All	Not at All	Not at All	Not at All	Not at All	A little Bit	Not at All	Not at All
2020-03-07 06:51:17	Female	40	Pakistani	Specialist.	6	None	Central (Riyadh - Qassim).	Government sector.	No	No
2020-03-16 08:21:47	Male	54	Saudi	Consultant.	24	Adult psychiatry.	West (Makkah - Madinah - Tabuk).	Government sector.	No	No
2020-03-29 15:48:49	Male	39	Saudi	Consultant.	14	Psychosomatic medicine.	West (Makkah - Madinah - Tabuk).	Both.	No	No
2020-03-29 18:01:17	Male	45	Saudi	Consultant.	20	None	West (Makkah - Madinah - Tabuk).	Government sector.	No	Yes
2020-03-29 19:05:38	Female	42	Saudi	Consultant.	12	None	West (Makkah - Madinah - Tabuk).	Both.	No	No
2020-03-29 20:15:45	Male	39	Saudi	Consultant.	13	Child and adolescent psychiatry.	East (Eastern Province).	Both.	No	No
2020-03-30 00:12:44	Male	62	Saudi	Consultant.	33	Adult psychiatry.	West (Makkah - Madinah - Tabuk).	Government sector.	No	No
2020-03-30 08:56:44	Female	40	Saudi	Consultant.	15	Adult psychiatry.	Central (Riyadh - Qassim).	Government sector.	No	No
2020-03-31 21:49:52	Male	45	Saudi	Consultant.	10	Sleep Disorders	Central (Riyadh - Qassim).	Both.	No	No
2020-03-01 19:55:23	Female	50	Saudi	Consultant.	15	Adult psychiatry.	East (Eastern Province).	Both.	Yes		1	During residency	0	0	Female	40	Inpatient setting.	Non	I don’t know/remember	Hanging.	Similar to relationships with other patients.	1 to 3 Months.	Unknown	Unknown.	Schizophrenia.	I don’t know	None	I didn’t have any negative emotions.	Not at All	Not at All	Not at All	Not at All	Not at All	Not at All	Not at All	Not at All	Not at All	Not at All	Not at All	Not at All	Not at All	Not at All	Not at All	Not at All	Not at All	Not at All	Not at All	Not at All	Not at All
2020-03-02 01:59:13	Male	46	Saudi	Consultant.	20	Mood&anxiety	East (Eastern Province).	Government sector.	Yes		1	3 years	1	1	Male	26	Outpatient setting.	Saudi	No	Poisoning/medication overdose.	Similar to relationships with other patients.	More than 1 year.	Dismissed from clinic 6mpnths before attempt	6 months before attempt	Depressive disorders.	No	Self-Doubt, Sadness	1 week to 1 month.	Not at All	Not at All	Not at All	Not at All	Not at All	Not at All	Not at All	Not at All	Not at All	Not at All	Not at All	Not at All	Not at All	Not at All	Not at All	Not at All	Not at All	Not at All	Not at All	Not at All	Not at All
2020-03-02 07:48:17	Female	60	Saudi	Consultant.	32	Adult psychiatry.	East (Eastern Province).	Government sector.	Yes		2	Between 3 to less than 9 months.	2	2	Male	40	Inpatient setting.	Saudi	I don’t know/remember	Hanging.	Similar to relationships with other patients.	More than 1 year.	1 consultation	More than 1 week to 1 month prior to death.	Bipolar disorders., Substance-related disorders.	I don’t know	Shock, Guilt, Self-Doubt, Sadness	1 week to 1 month.	A little Bit	Not at All	Not at All	A little Bit	Not at All	Moderately	A little Bit	Not at All	Not at All	A little Bit	Not at All	Moderately	Not at All	Not at All	Not at All	Not at All	Not at All	Not at All	Not at All	Not at All	Not at All
2020-03-02 09:24:19	Male	54	Saudi	Consultant.	25	Adult psychiatry.	West (Makkah - Madinah - Tabuk).	Government sector.	Yes		3	24months	3	0	Male	40	Outpatient setting.	Indian	I don’t know/remember	Hanging.	Similar to relationships with other patients.	First consultations.	1 consultation	More than 1 month to 3 months prior to death.	Depressive disorders.	Yes	Sadness	I didn’t have any negative emotions.	Not at All	Not at All	Not at All	Not at All	Not at All	Not at All	Not at All	Not at All	Not at All	Not at All	Not at All	Not at All	Not at All	Not at All	Not at All	Not at All	Not at All	Not at All	Not at All	Not at All	Not at All
2020-03-02 16:32:17	Male	37	Saudi	Consultant.	10	Psychotherapy	West (Makkah - Madinah - Tabuk).	Both.	Yes		1	A couple of years ago	0	0	Male	21	Outpatient setting.	Euro	No	Hanging.	Similar to relationships with other patients.	Unknown.	1 consultation	3 to 7 days prior to death.	Depressive disorders., Substance-related disorders.	Yes	Shock, Sadness, Helplessness	1 week to 1 month.	A little Bit	Not at All	Not at All	A little Bit	Not at All	A little Bit	A little Bit	Not at All	A little Bit	A little Bit	Not at All	A little Bit	Not at All	A little Bit	Not at All	Not at All	A little Bit	Not at All	Not at All	Not at All	Not at All
2020-03-04 12:20:03	Male	55	Saudi	Consultant.	25	None	East (Eastern Province).	Government sector.	Yes		1	15 yrs	1	1	Female	35	Outpatient setting.	Saudi	No	Firearm (Gun-related).	Similar to relationships with other patients.	4 months to 1 year.	4 consultations	8 month	Bipolar disorders.	No	Shock, Self-Doubt	1 week to 1 month.	Moderately	Not at All	Not at All	A little Bit	Not at All	Not at All	A little Bit	Not at All	Not at All	Not at All	Not at All	Not at All	Not at All	Not at All	Not at All	Not at All	Not at All	Not at All	Not at All	Not at All	Not at All
2020-03-04 15:28:14	Female	38	Saudi	Consultant.	13	Geriatric psychiatry.	East (Eastern Province).	Government sector.	Yes		1	10 yrars	1	1	Female	58	Outpatient setting.	Saudi	Yes	I don’t know.	Similar to relationships with other patients.	1 to 3 Months.	1 consultation	More than 1 month to 3 months prior to death.	Depressive disorders., Schizophrenia.	Yes	Shock, Self-Doubt, Sadness, Nervousness	Less than 1 week.	A little Bit	Not at All	Not at All	Not at All	Not at All	A little Bit	Not at All	Not at All	Not at All	A little Bit	Not at All	Not at All	Not at All	Not at All	Not at All	Not at All	Not at All	Not at All	Not at All	Not at All	Not at All
2020-03-05 19:53:05	Male	50	Saudi	Consultant.	20	None	East (Eastern Province).	Government sector.	Yes		5	2y	5	3	Male	34	Emergency department setting.	Saudi	Yes	Poisoning/medication overdose.	Closer than with other patients.	Unknown.	2 consultations	Unknown.	Depressive disorders.	Yes	Shock	More than 1 month to 3 months.	Moderately	Not at All	Not at All	A little Bit	Not at All	Not at All	A little Bit	Not at All	Not at All	Not at All	Not at All	Not at All	Not at All	Not at All	Not at All	Not at All	Not at All	Not at All	Not at All	Not at All	Not at All
2020-03-06 20:56:00	Male	38	Saudi	Consultant.	11	Adult psychiatry.	South (Bahah - Jizan - Asir - Najran).	Both.	Yes		2	Between 9 to less than 12 months.	2	2	Male	50	Outpatient setting.	Saudi	No	Firearm (Gun-related).	Similar to relationships with other patients.	More than 1 year.	1 consultation	More than 1 month to 3 months prior to death.	Depressive disorders., Substance-related disorders.	Yes	Shock, Guilt, Sadness	More than 3 months to 6 months.	Moderately	A little Bit	A little Bit	A little Bit	A little Bit	Moderately	A little Bit	A little Bit	A little Bit	A little Bit	Not at All	A little Bit	A little Bit	Not at All	Not at All	A little Bit	Moderately	A little Bit	A little Bit	Not at All	Not at All
2020-03-07 20:16:17	Male	47	Saudi	Consultant.	17	Adult psychiatry.	West (Makkah - Madinah - Tabuk).	Government sector.	Yes		1	4 years	1	0	Male	50	Inpatient setting.	Egyptian	I don’t know/remember	The hunger strike	I could not build relationship since admission	Less than 1 month.	I see him in daily basis	Died during week end	Catatonic state (psychosis)	Yes	Guilt, Anger, Nervousness, Because no medical institutions accept the patient for ECT or icu bed	1 week to 1 month.	Moderately	Not at All	Not at All	Moderately	Moderately	A little Bit	A little Bit	A little Bit	A little Bit	Moderately	A little Bit	A little Bit	A little Bit	A little Bit	A little Bit	A little Bit	Not at All	Not at All	Not at All	A little Bit	Not at All
2020-03-15 14:47:17	Male	53	Saudi	Consultant.	20	Addiction.	West (Makkah - Madinah - Tabuk).	Government sector.	Yes		3	4	4	3	Male	30	Outpatient setting.	Saudi	No	Firearm (Gun-related).	Closer than with other patients.	6 years	1 consultation	More than 1 month to 3 months prior to death.	Bipolar disorders.	No	Shock	1 week to 1 month.	A little Bit	Not at All	Not at All	Not at All	Not at All	Not at All	Not at All	Not at All	Not at All	Not at All	Not at All	A little Bit	Not at All	Not at All	Not at All	Not at All	Not at All	Not at All	Not at All	Not at All	Not at All
2020-03-15 22:36:02	Female	60	Saudi	Consultant.	35	Child and adolescent psychiatry.	East (Eastern Province).	Both.	Yes		1	more than 15 years ago	1	0	Male	30	Inpatient setting.	asian	I don’t know/remember	Hanging.	Similar to relationships with other patients.	Unknown.	was ER admission unknown	was inpatient, seen daily	Unknown., brought by police, language barrier , past psychiatric Hx unknown	Yes	Shock, Guilt, Sadness	1 week to 1 month.	A little Bit	Not at All	Not at All	A little Bit	A little Bit	A little Bit	A little Bit	Not at All	Not at All	Not at All	Not at All	A little Bit	A little Bit	Not at All	Not at All	Not at All	A little Bit	Not at All	Not at All	Not at All	Not at All
2020-03-20 21:43:37	Male	50	Saudi	Consultant.	25	Psychosomatic medicine.	Central (Riyadh - Qassim).	Government sector.	Yes		1	Years	1	1	Male	28	Outpatient setting.	Saudi	No	I don’t know.	Similar to relationships with other patients.	More than 1 year.	More than 4 consultations	Unknown.	Schizophrenia.	Yes	Shock	Less than 1 week.	Not at All	Not at All	Not at All	Not at All	Not at All	Not at All	Not at All	Not at All	Not at All	Not at All	Not at All	Not at All	Not at All	Not at All	Not at All	Not at All	Not at All	Not at All	Not at All	Not at All	Not at All
2020-03-30 10:33:55	Male	41	Saudi	Consultant.	15	None	West (Makkah - Madinah - Tabuk).	Government sector.	Yes		1	More than 12 months	1	0	Male	19	Inpatient setting.	Yemeni	Yes	Hanging.	Similar to relationships with other patients.	1 to 3 Months.	2 consultations	More than 1 week to 1 month prior to death.	Borderline personality disorder., Psychotic disorder NOS	Yes	Sadness, Frustration - Disappointment	More than 1 month to 3 months.	A little Bit	Not at All	Not at All	A little Bit	Not at All	A little Bit	A little Bit	Not at All	Not at All	Not at All	Not at All	A little Bit	Not at All	Not at All	Not at All	Not at All	Not at All	Not at All	Not at All	Not at All	Not at All
2020-03-04 20:27:30	Female	34	Saudi	Lecturer (psychiatry and mental health nursing)	1	None	East (Eastern Province).	Government sector.	Yes		1	5 years	1	1	Male	28	Emergency department setting.	Saudi	Yes	Poisoning/medication overdose.	Similar to relationships with other patients.	Unknown.	Unknown	Unknown.	Depressive disorders.	I don’t know	Shock, Sadness	More than 1 month to 3 months.	Quite A Bit	Quite A Bit	Not at All	A little Bit	A little Bit	Quite A Bit	A little Bit	Not at All	Not at All	A little Bit	Not at All	A little Bit	A little Bit	Not at All	Not at All	Not at All	Not at All	Not at All	Not at All	Not at All	A little Bit
2020-03-16 12:52:10	Female	38	Saudi	Nursing	15	None	East (Eastern Province).	Private sector.	No	No
2020-03-01 12:53:03	Female	41	Saudi	Psychologist	16	Clinical psychologist	West (Makkah - Madinah - Tabuk).	Government sector.	No	No
2020-03-05 04:11:49	Male	28	Saudi	Psychologist	0	Psychologist	West (Makkah - Madinah - Tabuk).	Both.	No	No
2020-05-10 10:39:17	Female	37	Saudi	Psychologist	3	Adult psychiatry.	West (Makkah - Madinah - Tabuk).	Private sector.	No	Yes
2020-03-02 00:03:53	Female	29	Saudi	Psychologist	8	Children and adults therapy	Central (Riyadh - Qassim).	Both.	Yes		3	Between 3 to less than 9 months.	10	10	Female	30	Inpatient setting.	Saudi	Yes	Poisoning/medication overdose.	Closer than with other patients.	Less than 1 month.	More than 4 consultations	3 to 7 days prior to death.	Depressive disorders.	Yes	Shock, Guilt, Self-Doubt, Shame, Embarrassment, Sadness	1 week to 1 month.	A little Bit	A little Bit	A little Bit	Moderately	A little Bit	A little Bit	Moderately	Extremely	Not at All	Not at All	A little Bit	Not at All	Not at All	Not at All	Not at All	Not at All	Not at All	A little Bit	Not at All	Not at All	Not at All
2020-03-01 13:29:14	Male	26	Saudi	Resident (under training).	2	None	West (Makkah - Madinah - Tabuk).	Government sector.	No	Yes
2020-03-01 14:04:54	Male	25	Saudi	Resident (under training).	1	None	East (Eastern Province).	Government sector.	No	Yes
2020-03-01 15:29:39	Male	28	Saudi	Resident (under training).	1	None	East (Eastern Province).	Government sector.	No	No
2020-03-01 15:51:06	Female	27	Saudi	Resident (under training).	1	None	South (Bahah - Jizan - Asir - Najran).	Government sector.	No	No
2020-03-01 16:39:52	Male	30	Saudi	Resident (under training).	3	None	West (Makkah - Madinah - Tabuk).	Government sector.	No	No
2020-03-01 21:08:34	Female	27	Saudi	Resident (under training).	3	None	West (Makkah - Madinah - Tabuk).	Government sector.	No	No
2020-03-01 22:12:37	Female	28	Saudi	Resident (under training).	3	None	Central (Riyadh - Qassim).	Government sector.	No	No
2020-03-01 22:51:28	Male	26	Saudi	Resident (under training).	2	None	Central (Riyadh - Qassim).	Government sector.	No	No
2020-03-02 23:41:13	Male	26	Saudi	Resident (under training).	0.42	Adult psychiatry.	Central (Riyadh - Qassim).	Government sector.	No	No
2020-03-03 00:27:48	Male	31	Saudi	Resident (under training).	1	None	North (Northern Borders - Jawf - Ha'il).	Both.	No	No
2020-03-03 16:51:31	Female	27	Saudi	Resident (under training).	1.5	None	West (Makkah - Madinah - Tabuk).	Government sector.	No	No
2020-03-05 20:31:22	Male	27	Saudi	Resident (under training).	1	None	Central (Riyadh - Qassim).	Government sector.	No	No
2020-03-14 11:58:53	Male	29	Saudi	Resident (under training).	2	None	West (Makkah - Madinah - Tabuk).	Government sector.	No	Yes
2020-03-15 17:52:27	Male	27	Saudi	Resident (under training).	2	Adult psychiatry.	Central (Riyadh - Qassim).	Government sector.	No	Yes
2020-03-16 13:43:38	Female	25	Saudi	Resident (under training).	1	None	West (Makkah - Madinah - Tabuk).	Government sector.	No	No
2020-03-29 15:35:14	Male	29	Saudi	Resident (under training).	4	Adult psychiatry.	West (Makkah - Madinah - Tabuk).	Government sector.	No	No
2020-03-29 15:45:45	Female	25	Saudi	Resident (under training).	0.75	None	East (Eastern Province).	Government sector.	No	No
2020-03-29 15:56:51	Male	29	Saudi	Resident (under training).	3	None	Central (Riyadh - Qassim).	Government sector.	No	No
2020-03-29 21:09:38	Male	25	Saudi	Resident (under training).	1	None	Central (Riyadh - Qassim).	Government sector.	No	No
2020-03-30 00:53:13	Male	29	Saudi	Resident (under training).	2	None	West (Makkah - Madinah - Tabuk).	Government sector.	No	No
2020-03-29 19:04:25	Female	28	Saudi	Resident (under training).	2	None	South (Bahah - Jizan - Asir - Najran).	Government sector.	Yes		1	Between 3 to less than 9 months.	1	1	Female	30	Inpatient setting.	Saudi	No	Hanging.	Similar to relationships with other patients.	Less than 1 month.	More than 4 consultations	3 to 7 days prior to death.	Brief psychotic disorder	I don’t know	Shock, Sadness, Fear	1 week to 1 month.	Not at All	Moderately	A little Bit	Not at All	A little Bit	Not at All	Not at All	Not at All	Quite A Bit	A little Bit	A little Bit	Not at All	Not at All	A little Bit	A little Bit	A little Bit	A little Bit	A little Bit	A little Bit	Not at All	Not at All
2020-03-01 15:28:33	Male	31	Saudi	Specialist.	5	Psychosomatic medicine.	East (Eastern Province).	Government sector.	No	No
2020-03-01 16:10:36	Female	35	Saudi	Specialist.	4	Adult psychiatry.	Central (Riyadh - Qassim).	Private sector.	No	No
2020-03-01 21:38:17	Female	29	Saudi	Specialist.	1	Geriatric psychiatry.	Central (Riyadh - Qassim).	Private sector.	No	Yes
2020-03-02 00:20:35	Female	30	Saudi	Specialist.	4	None	East (Eastern Province).	Government sector.	No	No
2020-03-02 02:19:13	Male	31	Saudi	Specialist.	3	None	Central (Riyadh - Qassim).	Government sector.	No	Yes
2020-03-02 12:29:54	Female	28	Saudi	Specialist.	0	None	Central (Riyadh - Qassim).	Government sector.	No	No
2020-03-02 15:52:30	Female	25	Saudi	Specialist.	0	psychologist	North (Northern Borders - Jawf - Ha'il).	Government sector.	No	No
2020-03-02 18:50:43	Female	26	Saudi	Specialist.	2	None	East (Eastern Province).	Private sector.	No	No
2020-03-05 23:34:32	Female	24	Saudi	Specialist.	2	None	Central (Riyadh - Qassim).	Government sector.	No	No
2020-03-11 01:30:45	Female	37	Saudi	Specialist.	9	Psychologist	East (Eastern Province).	Private sector.	No	No
2020-03-16 15:25:03	Female	40	Saudi	Specialist.	25	None	West (Makkah - Madinah - Tabuk).	Private sector.	No	No
2020-03-29 15:41:52	Male	29	Saudi	Specialist.	5	None	West (Makkah - Madinah - Tabuk).	Government sector.	No	Yes
2020-03-29 15:45:01	Female	33	Saudi	Specialist.	6	None	West (Makkah - Madinah - Tabuk).	Government sector.	No	No
2020-03-29 15:46:26	Male	31	Saudi	Specialist.	6	None	West (Makkah - Madinah - Tabuk).	Government sector.	No	No
2020-03-30 16:11:12	Male	29	Saudi	Specialist.	4	None	Central (Riyadh - Qassim).	Government sector.	No	Yes
2020-03-01 13:08:31	Female	30	Saudi	Specialist.	3	Child and adolescent psychiatry.	Central (Riyadh - Qassim).	Government sector.	Yes		3	Between 3 to less than 9 months.	3	3	Female	30	Outpatient setting.	Saudi	Yes	Poisoning/medication overdose.	Similar to relationships with other patients.	First consultations.	Unknown	Unknown.	Unknown.	Yes	Fear	1 week to 1 month.	A little Bit	Not at All	Not at All	Not at All	Not at All	Not at All	Not at All	Not at All	Not at All	Not at All	Not at All	Not at All	Not at All	Not at All	Not at All	Not at All	Not at All	Not at All	Not at All	Not at All	Not at All
2020-03-03 17:05:44	Female	62	Saudi	Specialist.	34	Adult psychiatry.	Central (Riyadh - Qassim).	Government sector.	Yes		2	5year	2	2	Male	35	Outpatient setting.	Saudi	No	Firearm (Gun-related).	Similar to relationships with other patients.	Less than 1 month.	2 consultations	More than 1 week to 1 month prior to death.	Schizophrenia.	I don’t know	Guilt	More than 1 month to 3 months.	Moderately	Moderately	Moderately	Moderately	Moderately	Moderately	Moderately	A little Bit	A little Bit	Moderately	A little Bit	Moderately	Moderately	Moderately	Moderately	Moderately	Moderately	A little Bit	Not at All	Not at All	Not at All
2020-03-26 15:20:55	Female	30	Saudi	Specialist.	3	Child and adolescent psychiatry.	Central (Riyadh - Qassim).	Government sector.	Yes		3	Between 3 to less than 9 months.	3	3	Female	30	Outpatient setting.	Saudi	Yes	Poisoning/medication overdose.	Similar to relationships with other patients.	First consultations.	Unknown	Unknown.	Unknown.	Yes	Fear	1 week to 1 month.	A little Bit	Not at All	Not at All	Not at All	Not at All	Not at All	Not at All	Not at All	Not at All	Not at All	Not at All	Not at All	Not at All	Not at All	Not at All	Not at All	Not at All	Not at All	Not at All	Not at All	Not at All
2020-03-29 15:50:51	Male	32	Saudi	Specialist.	7	Adult psychiatry.	West (Makkah - Madinah - Tabuk).	Government sector.	Yes		1	Between 9 to less than 12 months.	1	1	Female	27	Emergency department setting.	Saudi	No	Poisoning/medication overdose.	Similar to relationships with other patients.	First consultations.	I saw here only once	3 to 7 days prior to death.	Peri Partum psychosis	Yes	Guilt, Self-Doubt, Sadness, Fear	1 week to 1 month.	Not at All	Not at All	Not at All	Not at All	Not at All	Not at All	Not at All	Not at All	Not at All	Not at All	Not at All	Not at All	Not at All	Not at All	Not at All	Not at All	Not at All	Not at All	Not at All	Not at All	Not at All
2020-03-29 21:23:40	Male	42	Saudi	Specialist.	14	None	South (Bahah - Jizan - Asir - Najran).	Government sector.	Yes		1	Years	1	0	Female	30	Inpatient setting.	Ethiopian	I don’t know/remember	She tied the water hose in the bathroom around the neck	Similar to relationships with other patients.	Less than 1 month	More than 4 consultations	1 to 2 days prior to death.	Depressive disorders., Bipolar disorders., Schizophrenia., Unknown., Acute psychotic episode	I don’t know	Shock, Guilt, Self-Doubt, Shame, Embarrassment, Sadness, Fear, Relief	1 week to 1 month.	A little Bit	Not at All	Not at All	A little Bit	Not at All	Not at All	Not at All	A little Bit	Not at All	A little Bit	A little Bit	A little Bit	A little Bit	Not at All	Not at All	Not at All	A little Bit	A little Bit	Not at All	Not at All	Not at All
2020-03-06 09:06:06	Female	35	Saudi	Technician	7	None	East (Eastern Province).	Government sector.	Yes		50	Between 9 to less than 12 months.	2	50	Female	10	Outpatient setting.	Saudi	I don’t know/remember	Burning.	More hostile than with other patients.	Unknown.	Unknown	Unknown.	Unknown.	I don’t know	None	I didn’t have any negative emotions.	Extremely	Not at All	Not at All	Not at All	Not at All	Not at All	Not at All	Not at All	Not at All	A little Bit	Moderately	A little Bit	Not at All	Not at All	Not at All	Not at All	Not at All	Not at All	Not at All	Not at All	Not at All
2020-03-01 14:13:54	Male	44	Sudan	Consultant.	16	None	West (Makkah - Madinah - Tabuk).	Government sector.	No	Yes
2020-03-29 18:02:51	Male	42	Sudan	Specialist.	15	None	East (Eastern Province).	Private sector.	Yes		1	Between 9 to less than 12 months.	0	0	Female	40	Inpatient setting.	American	Yes	Poisoning/medication overdose.	Similar to relationships with other patients.	4 months to 1 year.	0	6 months	Depressive disorders., Borderline personality disorder.	Yes	Sadness	Less than 1 week.	Moderately	Not at All	Not at All	A little Bit	Not at All	Moderately	Not at All	Not at All	Not at All	A little Bit	Not at All	Moderately	Not at All	Not at All	Not at All	A little Bit	Not at All	Not at All	Not at All	Not at All	Not at All
2020-03-15 21:12:42	Female	45	Sudanese	Consultant.	11	None	North (Northern Borders - Jawf - Ha'il).	Government sector.	No	No
2020-03-29 18:06:13	Male	57	Sudanese	Consultant.	13	None	North (Northern Borders - Jawf - Ha'il).	Government sector.	Yes		1	12 year	0	0	Male	25	Inpatient setting.	Sudanese	No	Hanging.	Closer than with other patients.	4 months to 1 year.	More than 4 consultations	1 to 2 days prior to death.	Post ectal psychoses	No	Guilt, Shame	1 week to 1 month.	A little Bit	A little Bit	Not at All	Moderately	Moderately	A little Bit	Moderately	Not at All	Moderately	Not at All	Not at All	Moderately	A little Bit	A little Bit	Not at All	A little Bit	A little Bit	Not at All	Not at All	Not at All	Not at All
2020-03-02 00:46:40	Male	40	SUDANESE	Service resident (not under training).	8	Adult psychiatry.	North (Northern Borders - Jawf - Ha'il).	Government sector.	Yes		2	19 MONTHS	3	3	Male	32	Outpatient setting.	Saudi	Yes	Poisoning/medication overdose.	Similar to relationships with other patients.	7 YRS	2 consultations	More than 1 week to 1 month prior to death.	Substance-related disorders.	No	Shock, Guilt, Anger, Self-Doubt, Sadness, Nervousness, Helplessness	1 week to 1 month.	A little Bit	A little Bit	A little Bit	Moderately	A little Bit	Moderately	A little Bit	Quite A Bit	Quite A Bit	A little Bit	Not at All	Quite A Bit	Quite A Bit	Quite A Bit	Not at All	A little Bit	Quite A Bit	A little Bit	Not at All	Not at All	Not at All
2020-03-29 19:25:58	Male	60	Sudanese	Service resident (not under training).	20	None	South (Bahah - Jizan - Asir - Najran).	Government sector.	Yes		2	Between 3 to less than 9 months.	3	3	Male	35	Outpatient setting.	Saudi	Yes	Jumping from height.	Similar to relationships with other patients.	1 to 3 Months.	1 consultation	1 to 2 days prior to death.	Substance-related disorders.	Yes	Sadness	Less than 1 week.	Moderately	A little Bit	Not at All	Not at All	Not at All	A little Bit	A little Bit	A little Bit	Not at All	Not at All	A little Bit	A little Bit	Moderately	A little Bit	A little Bit	A little Bit	A little Bit	Not at All	Not at All	Not at All	Not at All
2020-03-01 12:20:28	Female	35	Sudanese	Specialist.	6	Adult psychiatry.	East (Eastern Province).	Private sector.	Yes		2	2 years	0	0	Male	34	Outpatient setting.	Egyptian	Yes	Hanging.	Similar to relationships with other patients.	More than 1 year.	2 consultations	More than 1 week to 1 month prior to death.	Depressive disorders.	Yes	Sadness, Hopelessness	Less than 1 week.	A little Bit	Not at All	Not at All	A little Bit	Not at All	A little Bit	Not at All	Not at All	Not at All	Not at All	Not at All	A little Bit	Not at All	A little Bit	Not at All	Not at All	A little Bit	Not at All	Not at All	Not at All	Not at All
2020-03-15 21:02:30	Male	35	Sudanese	Specialist.	8	None	West (Makkah - Madinah - Tabuk).	Government sector.	Yes		2	Between 9 to less than 12 months.	1	1	Female	35	Outpatient setting.	Saudi	Yes	Poisoning/medication overdose.	Similar to relationships with other patients.	1 to 3 Months.	1 consultation	More than 1 week to 1 month prior to death.	Depressive disorders., Borderline personality disorder.	Yes	Sadness	I didn’t have any negative emotions.	A little Bit	Not at All	Not at All	Not at All	Not at All	Not at All	A little Bit	Not at All	Not at All	Not at All	Not at All	Not at All	Not at All	Not at All	Not at All	Not at All	Not at All	Not at All	Not at All	Not at All	Not at All
2020-03-30 21:41:55	Female	40	Sudanese	Specialist.	10	None	West (Makkah - Madinah - Tabuk).	Government sector.	Yes		10	5	0	0	Male	35	Inpatient setting.	Sudanese	No	Hanging.	Similar to relationships with other patients.	1 to 3 Months.	More than 4 consultations	3 to 7 days prior to death.	Schizophrenia.	Yes	Shock	I didn’t have any negative emotions.	A little Bit	A little Bit	A little Bit	Not at All	Not at All	Not at All	Not at All	Not at All	A little Bit	A little Bit	Not at All	Moderately	A little Bit	Not at All	Not at All	Not at All	A little Bit	Not at All	Not at All	Not at All	Not at All
2020-03-08 08:02:56	Male	55	syrian	Consultant.	27	Addiction.	West (Makkah - Madinah - Tabuk).	Government sector.	Yes		2	Less than 3 month.	2	2	Male	26	Inpatient setting.	Saudi	No	I don’t know.	Similar to relationships with other patients.	1 to 3 Months.	3 consultations	More than 1 week to 1 month prior to death.	Schizophrenia., Substance-related disorders.	Yes	Shock, Sadness	Less than 1 week.	A little Bit	Not at All	Not at All	A little Bit	Not at All	Not at All	Not at All	Not at All	Not at All	Not at All	Not at All	Not at All	Not at All	Not at All	Not at All	Not at All	Not at All	Not at All	Not at All	Not at All	Not at All
2020-03-02 00:46:04	Male	40	Syrian	Specialist.	15	None	Central (Riyadh - Qassim).	Government sector.	No	No
2020-03-29 21:53:42	Male	41	Syrian	Specialist.	9	None	North (Northern Borders - Jawf - Ha'il).	Government sector.	No	No
2020-04-14 19:22:39	Male	49	Syrian	Specialist.	17	Addiction.	Central (Riyadh - Qassim).	Government sector.	No	No
2020-03-02 12:13:42	Female	40	Thai	Specialist.	16	None	West (Makkah - Madinah - Tabuk).	Government sector.	No	No
2020-03-29 16:42:50	Female	45	Tunisian	Consultant.	20	Adult psychiatry.	North (Northern Borders - Jawf - Ha'il).	Government sector.	Yes		3	Three years	0	0	Male	35	Outpatient setting.	Tunisian	Yes	Hanging.	Similar to relationships with other patients.	More than 1 year.	3 consultations	More than 1 month to 3 months prior to death.	Schizophrenia.	Yes	Shock, Guilt, Helplessness	1 week to 1 month.	A little Bit	A little Bit	A little Bit	A little Bit	Not at All	Not at All	Not at All	Moderately	A little Bit	A little Bit	A little Bit	A little Bit	Moderately	Moderately	A little Bit	A little Bit	A little Bit	A little Bit	Not at All	Not at All	Not at All
2020-04-01 09:44:39	Male	37	مصر	Specialist.	13	Geriatric psychiatry.	South (Bahah - Jizan - Asir - Najran).	Government sector.	Yes		3	Between 3 to less than 9 months.	3	3	Male	26	Outpatient setting.	Saudi	I don’t know/remember	Hanging.	Similar to relationships with other patients.	1 to 3 Months.	1 consultation	More than 1 week to 1 month prior to death.	Schizophrenia.	Yes	Shock, Emotional numbness	1 week to 1 month.	Moderately	A little Bit	A little Bit	A little Bit	Not at All	A little Bit	A little Bit	Not at All	Not at All	Not at All	Not at All	A little Bit	A little Bit	Not at All	A little Bit	Not at All	Not at All	Not at All	Not at All	Not at All	Not at All
2020-05-23 12:51:03	Male	25	Saudi	Resident (under training).	1	None	Central (Riyadh - Qassim).	Government sector.	No	No
2020-05-28 21:31:34	Male	40	Saudi	Consultant.	10	Psychosomatic medicine.	Central (Riyadh - Qassim).	Government sector.	No	Yes
2020-05-28 21:41:45	Male	42	Saudi	Consultant.	18	Adult psychiatry.	Central (Riyadh - Qassim).	Both.	No	No
2020-05-28 21:42:15	Male	33	Egyptian	Specialist.	10	None	West (Makkah - Madinah - Tabuk).	Government sector.	Yes		4	2 years	2	2	Male	45	Outpatient setting.	Saudi	Yes	Hanging.	Similar to relationships with other patients.	4 months to 1 year.	4 consultations	More than 1 week to 1 month prior to death.	Depressive disorders.	Yes	Shock, Sadness	1 week to 1 month.	A little Bit	A little Bit	Not at All	A little Bit	Not at All	A little Bit	A little Bit	Not at All	Not at All	Not at All	Not at All	A little Bit	A little Bit	Not at All	Not at All	Not at All	Not at All	Not at All	Not at All	Not at All	Not at All
2020-05-28 21:43:37	Male	49	Saudi	Consultant.	22	Child and adolescent psychiatry.	South (Bahah - Jizan - Asir - Najran).	Government sector.	No	No
2020-05-28 21:49:11	Male	39	Saudi	Specialist.	7	Psychosomatic medicine.	Central (Riyadh - Qassim).	Government sector.	Yes		1	Less than 3 month.	1	1	Male	20	Inpatient setting.	Saudi	No	Jumping from height.	Similar to relationships with other patients.	Less than 1 month.	2 consultations	1 to 2 days prior to death.	Unknown.	Yes	Shock, Nervousness	Less than 1 week.	Not at All	Not at All	Not at All	Not at All	Not at All	Not at All	Not at All	Not at All	Not at All	Not at All	Not at All	Not at All	Not at All	Not at All	Not at All	Not at All	Not at All	Not at All	Not at All	Not at All	Not at All
2020-05-28 21:59:20	Male	37	Saudi	Consultant.	14	None	South (Bahah - Jizan - Asir - Najran).	Both.	Yes		2	Between 9 to less than 12 months.	2	2	Male	50	Outpatient setting.	Saudi	I don’t know/remember	Hanging.	Similar to relationships with other patients.	1 to 3 Months.	2 consultations	More than 1 month to 3 months prior to death.	Depressive disorders.	I don’t know	Shock, Guilt, Self-Doubt, Sadness	Less than 1 week.	A little Bit	Not at All	Not at All	Not at All	Not at All	Not at All	A little Bit	Not at All	Not at All	Not at All	Not at All	Not at All	Not at All	Not at All	Not at All	Not at All	Not at All	Not at All	Not at All	Not at All	Not at All
2020-05-28 22:02:30	Male	40	Saudi	Consultant.	15	Psychosomatic medicine.	East (Eastern Province).	Government sector.	No	No
2020-05-28 22:08:15	Male	44	Saudi	Consultant.	17	Addiction.	South (Bahah - Jizan - Asir - Najran).	Government sector.	No	No
2020-05-28 22:13:32	Male	42	Saudi	Consultant.	17	Addiction.	Central (Riyadh - Qassim).	Both.	Yes		2	Between 3 to less than 9 months.	2	2	Male	40	Outpatient setting.	Saudi	I don’t know/remember	Jumping from height.	Similar to relationships with other patients.	First consultations.	1 consultation	1 to 2 days prior to death.	Schizophrenia.	Yes	Shock, Guilt, Shame, Sadness	1 week to 1 month.	A little Bit	Not at All	A little Bit	A little Bit	Not at All	Not at All	Not at All	Not at All	Not at All	Not at All	Not at All	Not at All	Not at All	Not at All	Not at All	Not at All	Not at All	Not at All	Not at All	Not at All	Not at All
2020-05-28 23:39:23	Male	54	Saudi	Consultant.	25	Adult psychiatry.	West (Makkah - Madinah - Tabuk).	Government sector.	No	No
2020-05-28 23:51:53	Male	35	Saudi	Specialist.	10	None	West (Makkah - Madinah - Tabuk).	Government sector.	No	No
2020-05-29 00:05:13	Male	40	Saudi	Consultant.	14	Neuropsychiatry	East (Eastern Province).	Government sector.	Yes		5	2 years	3	3	Female	50	Inpatient setting.	Canadian	No	Cutting.	Similar to relationships with other patients.	First consultations.	Unknown	3 to 7 days prior to death.	Depressive disorders.	Yes	Shock, Self-Doubt	1 week to 1 month.	Not at All	Not at All	Not at All	A little Bit	Not at All	A little Bit	Not at All	Not at All	Not at All	A little Bit	Not at All	Not at All	Not at All	A little Bit	Not at All	Not at All	Not at All	Not at All	Not at All	Not at All	Not at All
2020-05-29 05:17:12	Female	29	Saudi	Specialist.	4	None	Central (Riyadh - Qassim).	Government sector.	No	Yes
2020-05-29 12:21:20	Male	40	Saudi	Consultant.	15	Psychosomatic medicine.	West (Makkah - Madinah - Tabuk).	Both.	No	No
2020-05-29 16:46:24	Male	51	Egyptian	Specialist.	15	None	Central (Riyadh - Qassim).	Government sector.	No	Yes
2020-05-29 18:05:04	Male	40	Saudi	Consultant.	14	Psychosomatic medicine.	Central (Riyadh - Qassim).	Both.	No	No
2020-05-29 22:54:58	Male	40	Saudi	Consultant.	14	Psychosomatic medicine.	Central (Riyadh - Qassim).	Both.	No	No
2020-05-30 09:19:30	Female	42	Saudi	Consultant.	12	None	West (Makkah - Madinah - Tabuk).	Government sector.	No	No
2020-06-01 18:56:45	Female	29	Saudi	Resident (under training).	1	None	South (Bahah - Jizan - Asir - Najran).	Government sector.	No	Yes
2020-06-02 08:53:16	Female	26	Saudi	Resident (under training).	1	None	West (Makkah - Madinah - Tabuk).	Government sector.	No	No
2020-06-03 08:49:15	Male	44	Egyption	Specialist.	14	Adult psychiatry.	West (Makkah - Madinah - Tabuk).	Government sector.	Yes		6	Between 3 to less than 9 months.	6	5	Male	30	Inpatient setting.	Saudi	Yes	Jumping from height.	Closer than with other patients.	First consultations.	Unknown	More than 1 month to 3 months prior to death.	Schizophrenia.	Yes	Guilt, Fear	1 week to 1 month.	A little Bit	Quite A Bit	Quite A Bit	Moderately	A little Bit	A little Bit	Not at All	Moderately	A little Bit	Not at All	Moderately	A little Bit	A little Bit	A little Bit	A little Bit	Not at All	Not at All	Not at All	Not at All	Not at All	Moderately
2020-06-05 21:10:59	Male	39	Saudi	Consultant.	11	Adult psychiatry.	Central (Riyadh - Qassim).	Government sector.	Yes		2	2 years	2	2	Male	45	Inpatient setting.	Saudi	No	I don’t know.	Similar to relationships with other patients.	First consultations.	1 consultation	More than 1 week to 1 month prior to death.	Depressive disorders., Schizophrenia.	Yes	Sadness	Less than 1 week.	A little Bit	Not at All	Not at All	Not at All	Not at All	Not at All	Not at All	Not at All	Not at All	Not at All	Not at All	Not at All	Not at All	Not at All	Not at All	Not at All	Not at All	Not at All	Not at All	Not at All	Not at All
2020-06-06 19:07:50	Male	25	Saudi	Resident (under training).	1	None	Central (Riyadh - Qassim).	Government sector.	No	No
2020-06-06 19:27:10	Female	38	Sudanese	Specialist.	11	None	Central (Riyadh - Qassim).	Government sector.	Yes		20	Less than 3 month.	19	19	Male	25	Inpatient setting.	Sudanese	No	Firearm (Gun-related).	Similar to relationships with other patients.	4 months to 1 year.	None	More than 3 months	I don't remember	Yes	Sadness		Not at All	Not at All	Not at All	Not at All	Not at All	Not at All	Not at All	Not at All	Not at All	Not at All	Not at All	Not at All	Not at All	Not at All	Not at All	Not at All	Not at All	Not at All	Not at All	Not at All	Not at All
2020-06-06 20:09:22	Female	25	Saudi	Resident (under training).	1	None	Central (Riyadh - Qassim).	Government sector.	No	No
2020-06-07 05:32:52	Female	25	Saudi	Resident (under training).	1	Adult psychiatry.	Central (Riyadh - Qassim).	Government sector.	No	No
2020-06-07 20:13:51	Male	28	Saudi	Resident (under training).	2	None	Central (Riyadh - Qassim).	Government sector.	No	No
2020-06-09 10:23:50	Male	28	Saudi	Resident (under training).	2	None	Central (Riyadh - Qassim).	Government sector.	No	No
2020-06-16 21:31:14	Female	27	Saudi	Resident (under training).	1	None	Central (Riyadh - Qassim).	Government sector.	No	No
2020-06-16 22:30:13	Male	31	Saudi	Specialist.	6	None	Central (Riyadh - Qassim).	Government sector.	No	Yes
2020-06-16 22:51:52	Male	39	Saudi	Specialist.	13	None	Central (Riyadh - Qassim).	Both.	Yes		1	More than a year	1	1	Male	22	Outpatient setting.	Saudi	No	Hanging.	Similar to relationships with other patients.	1 to 3 Months.	2 consultations	More than 1 month to 3 months prior to death.	Bipolar disorders.	Yes	Shock, Sadness	Less than 1 week.	Not at All	Not at All	Not at All	Not at All	Not at All	Quite A Bit	A little Bit	Not at All	Quite A Bit	A little Bit	Moderately	Quite A Bit	A little Bit	Not at All	Not at All	Not at All	A little Bit	Not at All	Not at All	Not at All	A little Bit
2020-06-17 20:31:20	Male	40	Saudi	Consultant.	14	Addiction.	Central (Riyadh - Qassim).	Government sector.	Yes		3	Between 9 to less than 12 months.	3	3	Female	23	Outpatient setting.	Saudi	I don’t know/remember	I don’t know.	Similar to relationships with other patients.	1 to 3 Months.	2 consultations	Unknown.	Depressive disorders.	Yes	Shock, Sadness	1 week to 1 month.	Not at All	Not at All	Not at All	A little Bit	Not at All	Not at All	Not at All	Not at All	Not at All	Not at All	Not at All	Not at All	Not at All	Not at All	Not at All	Not at All	Not at All	Not at All	Not at All	Not at All	Not at All
2020-06-17 21:32:53	Male	27	Saudi	Resident (under training).	3	None	Central (Riyadh - Qassim).	Government sector.	No	No
2020-06-17 22:54:44	Male	27	Saudi	Resident (under training).	3	None	South (Bahah - Jizan - Asir - Najran).	Government sector.	No	No
2020-06-17 23:00:16	Female	41	Saudi	Consultant.	10	Child and adolescent psychiatry.	West (Makkah - Madinah - Tabuk).	Both.	Yes		17	Between 3 to less than 9 months.	4	4	Male	18	Outpatient setting.	Saudi	No	Motor vehicle crash (accident).	Similar to relationships with other patients.	1 to 3 Months.	1 consultation	More than 1 month to 3 months prior to death.	Substance-related disorders., Borderline personality disorder.	Yes	Sadness	Less than 1 week.	A little Bit	Not at All	Not at All	Not at All	Not at All	Not at All	Not at All	Not at All	Not at All	Not at All	Not at All	Not at All	Not at All	Not at All	Not at All	Not at All	Not at All	Not at All	Not at All	Not at All	Not at All
2020-06-18 00:17:57	Male	29	Saudi	Resident (under training).	3	None	South (Bahah - Jizan - Asir - Najran).	Government sector.	Yes		1	Almost 18 months ago	1	1	Male	54	Inpatient setting.	Saudi	Yes	Burning.	Closer than with other patients.	More than 1 year.	2-3 times per week	3 to 7 days prior to death.	Depressive disorders.	Yes	Shock, Guilt, Self-Doubt, Sadness, Helplessness	1 week to 1 month.	A little Bit	Not at All	Not at All	A little Bit	Not at All	A little Bit	A little Bit	Not at All	A little Bit	Moderately	Not at All	A little Bit	Not at All	Not at All	Not at All	Not at All	Not at All	Not at All	Not at All	Not at All	Not at All
2020-06-18 03:33:51	Male	38	Saudi	Consultant.	10	None	Central (Riyadh - Qassim).	Both.	No	No
2020-06-18 20:07:20	Female	45	Saudi	Consultant.	20	None	Central (Riyadh - Qassim).	Government sector.	Yes		1	One year	1	1	Male	21	Outpatient setting.	Saudi	Yes	Jumping from height.	Closer than with other patients.	4 months to 1 year.	4 consultations	3 to 7 days prior to death.	Schizophrenia.	Yes	Shock, Guilt, Self-Doubt, Sadness, Fear	More than 6 months.	Quite A Bit	A little Bit	Not at All	Quite A Bit	Moderately	A little Bit	Extremely	Not at All	Quite A Bit	Quite A Bit	Quite A Bit	Extremely	A little Bit	Not at All	Not at All	A little Bit	Quite A Bit	Moderately	Not at All	Not at All	Not at All
2020-06-18 20:15:07	Male	30	Saudi	Specialist.	6	None	North (Northern Borders - Jawf - Ha'il).	Both.	No	Yes
2020-06-19 20:17:56	Male	28	Saudi	Resident (under training).	2	None	West (Makkah - Madinah - Tabuk).	Government sector.	No	No
2020-06-19 20:26:26	Female	26	Saudi	Resident (under training).	1	None	West (Makkah - Madinah - Tabuk).	Government sector.	No	Yes
2020-06-19 20:46:49	Male	48	Saudi	Consultant.	18	General psychiatry	West (Makkah - Madinah - Tabuk).	Government sector.	Yes		1	Between 9 to less than 12 months.	1	1	Male	40	Inpatient setting.	Saudi	Yes	Cutting.	Similar to relationships with other patients.	First consultations.	1 consultation	More than 1 week to 1 month prior to death.	Depressive disorders.	Yes	Shock, Sadness	Less than 1 week.	Moderately	A little Bit	Not at All	A little Bit	Not at All	A little Bit	Not at All	Not at All	Not at All	Moderately	Not at All	A little Bit	A little Bit	Not at All	Not at All	A little Bit	A little Bit	Not at All	Not at All	Not at All	Not at All
2020-06-19 21:10:41	Male	29	Saudi	Resident (under training).	2	None	West (Makkah - Madinah - Tabuk).	Government sector.	No	No
2020-06-24 10:21:39	Female	28	Saudi	Resident (under training).	3	None	West (Makkah - Madinah - Tabuk).	Government sector.	No	No
2020-06-24 21:16:06	Female	27	Saudi	Resident (under training).	3	None	West (Makkah - Madinah - Tabuk).	Government sector.	No	No
2020-06-25 16:27:35	Male	30	Saudi	Resident (under training).	7	Adult psychiatry.	West (Makkah - Madinah - Tabuk).	Government sector.	No	No
2020-06-30 21:02:46	Male	29	Saudi	Resident (under training).	4	None	West (Makkah - Madinah - Tabuk).	Government sector.	No	Yes
2020-06-30 21:12:47	Male	33	Saudi	Resident (under training).	9	None	West (Makkah - Madinah - Tabuk).	Government sector.	No	No
2020-07-01 00:49:50	Female	26	Saudi	Resident (under training).	1	None	East (Eastern Province).	Government sector.	No	No
2020-07-01 12:19:27	Male	28	Saudi	Resident (under training).	1	Adult psychiatry.	West (Makkah - Madinah - Tabuk).	Government sector.	Yes		5	Between 3 to less than 9 months.	5	5	Male	35	Inpatient setting.	Saudi	Yes	Jumping from height.	Similar to relationships with other patients.	Less than 1 month.	2 consultations	3 to 7 days prior to death.	Depressive disorders.	Yes	Shock	Less than 1 week.	Not at All	Not at All	Not at All	A little Bit	Not at All	Not at All	Not at All	Not at All	Not at All	Not at All	Not at All	Not at All	Not at All	Not at All	Not at All	Not at All	Not at All	Not at All	Not at All	Not at All	Not at All
2020-07-02 11:27:25	Male	27	Saudi	Resident (under training).	2	None	West (Makkah - Madinah - Tabuk).	Government sector.	No	No
2020-07-05 20:45:24	Male	27	Saudi	Resident (under training).	3	None	West (Makkah - Madinah - Tabuk).	Government sector.	No	Yes
2020-07-08 22:36:54	Male	53	Egyptian	Specialist.	28	Adult psychiatry.	Central (Riyadh - Qassim).	Government sector.	Yes		3	2 years	2	2	Male	27	Inpatient setting.	Saudi	No	Firearm (Gun-related).	Similar to relationships with other patients.	1 to 3 Months.	Did not follow up after his discharge from inpatient	More than 6 months.	Schizophrenia., Substance-related disorders.	Yes	Shock, Sadness	1 week to 1 month.	A little Bit	Not at All	Not at All	Not at All	Not at All	Not at All	Not at All	Not at All	Not at All	Not at All	Not at All	A little Bit	Not at All	Not at All	Not at All	Not at All	A little Bit	Not at All	Not at All	Not at All	Not at All
2020-07-08 23:45:44	Male	52	Egyptian	Specialist.	25	Adult psychiatry.	Central (Riyadh - Qassim).	Government sector.	Yes		3	More than 5 years	1	0	Male	18	Outpatient setting.	Egyptian	No	Hanging.	Similar to relationships with other patients.	1 to 3 Months.	1 consultation	More than 1 month to 3 months prior to death.	Substance-related disorders.	Yes	Anger	I didn’t have any negative emotions.	A little Bit	Not at All	Not at All	Not at All	Not at All	Not at All	Not at All	Not at All	Not at All	Not at All	Not at All	Not at All	Not at All	Not at All	Not at All	Not at All	Not at All	Not at All	Not at All	Not at All	Not at All
2020-07-09 00:50:12	Male	29	Saudi	Resident (under training).	3	None	Central (Riyadh - Qassim).	Government sector.	No	No
[truncated: 69 more columns]
